# Supplementary material for: Exploring the Link Between Sound Quality Perception, Music Perception, Music Engagement, and Quality of Life in Cochlear Implant Recipients
Source: Audiol Res. 2025 Aug 2;15(4):94. doi: 10.3390/audiolres15040094 (PMC12382851; doi:10.3390/audiolres15040094)
Supplement: Supplementary file 1 [file audiolres-15-00094-s001.zip]

Archive with 1 entries (1 files):
- audiolres-3733243-supplementary.pdf
